# Supplementary material for: Combination of bortezomib and venetoclax targets the pro-survival function of LMP-1 and EBNA-3C of Epstein-Barr virus in spontaneous lymphoblastoid cell lines
Source: PLoS Pathog. 2024 Sep 26;20(9):e1012250. doi: 10.1371/journal.ppat.1012250 (PMC11481030; doi:10.1371/journal.ppat.1012250)
Supplement: S1 Data — (XLSX) [file ppat.1012250.s012.xlsx]

## Sheet: Panel h
	DMSO	BTZ 10 nM	VTX 5 mM	BTZ/VTX
Experiment 1	18.9	21.1	21.6	37.2
Experiment 2	8.61	11.9	10.8	25.4
Experiment 3	9.08	12.1	11.3	25.7
	Reading = percentage of cleaved caspase 3

## Sheet: Panel i
	DMSO	BTZ 10 nM	VTX 5 mM	BTZ/VTX
Experiment 1	15.1	16	17.3	35.3
Experiment 2	13.5	16.1	16.8	29.2
Experiment 3	7.92	10.2	11.3	25.2
	Reading = percentage of cleaved caspase 3

## Sheet: sLCL 381 MTT assay raw data
	Venetoclax 0 uM			Venetoclax 1.25 uM			Venetoclax 2.5 uM			Venetoclax 5 uM			Venetoclax 10 uM			Venetoclax 20 uM
	Experiment 1	Experiment 2	Experiment 3	Experiment 1	Experiment 2	Experiment 3	Experiment 1	Experiment 2	Experiment 3	Experiment 1	Experiment 2	Experiment 3	Experiment 1	Experiment 2	Experiment 3	Experiment 1	Experiment 2	Experiment 3
Bortezomib 0 nM	100	100	100	94.0233	91.0663	79.0894	80.9038	84.5821	71.1636	69.6793	70.317	55.1433	63.5568	61.8156	46.8803	51.7493	39.6254	32.5464
Bortezomib 1 nM	94.898	101.297	109.444	82.5073	88.0403	83.3052	77.551	84.2939	72.0067	73.4694	73.1988	62.7319	67.93	67.5793	55.8179	60.0583	41.2104	40.9781
Bortezomib 2 nM	89.067	94.8127	100.843	78.863	81.8444	74.8735	71.4286	75.2161	67.7909	71.4286	64.2651	55.9865	62.3907	58.2133	52.1079	58.1633	38.1844	41.484
Bortezomib 4 nM	82.6531	91.2104	107.42	69.0962	75.7925	74.8735	63.5568	61.3833	65.0927	57.5802	55.4755	51.602	50.7289	47.8386	41.484	47.0846	26.9453	31.1973
Bortezomib 8 nM	80.6122	87.0317	94.941	66.9096	73.9193	62.0573	58.0175	63.1124	51.4334	49.7084	48.2709	37.0995	43.586	39.049	24.7892	23.6152	6.62824	0
Bortezomib 16 nM	63.4111	74.6398	52.9511	39.5044	51.0086	16.6948	28.2799	35.3026	6.07083	13.1195	19.0202	0	0	0	0	0	0	0
Bortezomib 32 nM	38.6297	51.0086	26.3069	12.828	23.6311	5.56492	1.45773	4.89914	0	0	0	0	0	0	0	0	0	0
Bortezomib 64 nM	34.9854	45.1009	23.6088	12.2449	21.4697	7.4199	2.04082	7.3487	1.0118	0	0	0	0	0	0	0	0	0
		sLCL 381 MTT assay raw data
		Reading = percentage of viability

## Sheet: sLCL 421 MTT assay raw data
	Venetoclax 0 uM			Venetoclax 1.25 uM			Venetoclax 2.5 uM			Venetoclax 5 uM			Venetoclax 10 uM			Venetoclax 20 uM
	Experiment 1	Experiment 2	Experiment 3	Experiment 1	Experiment 2	Experiment 3	Experiment 1	Experiment 2	Experiment 3	Experiment 1	Experiment 2	Experiment 3	Experiment 1	Experiment 2	Experiment 3	Experiment 1	Experiment 2	Experiment 3
Bortezomib 0 nM	100	100	100	89.9793	91.5524	81.1092	92.2521	89.8917	74.1768	88.5331	84.1877	69.844	84.2975	57.4007	51.4731	37.2934	9.31408	24.0901
Bortezomib 1 nM	107.748	106.931	100.347	97.314	100.433	88.7348	98.3471	99.2058	85.9619	94.7314	94.3682	74.87	92.3554	60.5776	55.4593	36.7769	9.24188	26.6898
Bortezomib 2 nM	106.405	111.408	98.7868	97.0041	101.516	83.8821	97.8306	95.5957	81.6291	96.5909	95.1625	75.3899	92.9752	60.4332	50.6066	33.4711	9.38628	24.2634
Bortezomib 4 nM	108.264	111.697	95.8405	91.5289	95.3791	82.669	91.7355	92.9964	74.0035	88.7397	91.9856	66.3778	78.9256	58.6282	41.0745	21.9008	3.1769	16.4645
Bortezomib 8 nM	71.281	89.4585	94.1075	23.4504	49.4585	70.7106	20.1446	36.3177	64.9913	10.4339	14.7292	51.6465	5.99174	0	24.0901	4.33884	0	4.33276
Bortezomib 16 nM	18.4917	22.0217	60.6586	7.64463	5.92058	24.2634	7.74793	3.2491	19.9307	4.95868	1.08303	9.18544	2.78926	0	2.07972	2.58264	0	0
Bortezomib 32 nM	10.124	11.4801	35.0087	6.30165	5.19856	16.8111	5.3719	2.38267	10.2253	4.23554	0.0722022	1.55979	3.92562	0	0	4.13223	0	0
Bortezomib 64 nM	8.05785	9.09747	27.0364	6.19835	6.49819	19.7574	5.3719	5.63177	17.5043	4.85537	4.40433	14.2114	5.57851	2.52708	12.305	5.68182	2.16607	12.1317
		sLCL 421 MTT assay raw data
		Reading = percentage of viability
