# Supplementary material for: Combination of bortezomib and venetoclax targets the pro-survival function of LMP-1 and EBNA-3C of Epstein-Barr virus in spontaneous lymphoblastoid cell lines
Source: PLoS Pathog. 2024 Sep 26;20(9):e1012250. doi: 10.1371/journal.ppat.1012250 (PMC11481030; doi:10.1371/journal.ppat.1012250)
Supplement: S2 Data — (XLSX) [file ppat.1012250.s013.xlsx]

## Sheet: 421 parental MTT
	Venetoclax 0 uM			Venetoclax 1.25 uM			Venetoclax 2.5 uM			Venetoclax 5 uM			Venetoclax 10 uM			Venetoclax 20 uM
	Experiment 1	Experiment 2	Experiment 3	Experiment 1	Experiment 2	Experiment 3	Experiment 1	Experiment 2	Experiment 3	Experiment 1	Experiment 2	Experiment 3	Experiment 1	Experiment 2	Experiment 3	Experiment 1	Experiment 2	Experiment 3
Bortezomib 0 nM	100	100	100	89.9793	91.5524	81.1092	92.2521	89.8917	74.1768	88.5331	84.1877	69.844	84.2975	57.4007	51.4731	37.2934	9.31408	24.0901
Bortezomib 1 nM	107.748	106.931	100.347	97.314	100.433	88.7348	98.3471	99.2058	85.9619	94.7314	94.3682	74.87	92.3554	60.5776	55.4593	36.7769	9.24188	26.6898
Bortezomib 2 nM	106.405	111.408	98.7868	97.0041	101.516	83.8821	97.8306	95.5957	81.6291	96.5909	95.1625	75.3899	92.9752	60.4332	50.6066	33.4711	9.38628	24.2634
Bortezomib 4 nM	108.264	111.697	95.8405	91.5289	95.3791	82.669	91.7355	92.9964	74.0035	88.7397	91.9856	66.3778	78.9256	58.6282	41.0745	21.9008	3.1769	16.4645
Bortezomib 8 nM	71.281	89.4585	94.1075	23.4504	49.4585	70.7106	20.1446	36.3177	64.9913	10.4339	14.7292	51.6465	5.99174	0	24.0901	4.33884	0	4.33276
Bortezomib 16 nM	18.4917	22.0217	60.6586	7.64463	5.92058	24.2634	7.74793	3.2491	19.9307	4.95868	1.08303	9.18544	2.78926	0	2.07972	2.58264	0	0
Bortezomib 32 nM	10.124	11.4801	35.0087	6.30165	5.19856	16.8111	5.3719	2.38267	10.2253	4.23554	0.0722022	1.55979	3.92562	0	0	4.13223	0	0
Bortezomib 64 nM	8.05785	9.09747	27.0364	6.19835	6.49819	19.7574	5.3719	5.63177	17.5043	4.85537	4.40433	14.2114	5.57851	2.52708	12.305	5.68182	2.16607	12.1317
		sLCL 421 parental MTT assay raw data
		Reading = percentage of viability

## Sheet: 421 shLuc MTT
	Venetoclax 0 uM			Venetoclax 1.25 uM			Venetoclax 2.5 uM			Venetoclax 5 uM			Venetoclax 10 uM			Venetoclax 20 uM
	Experiment 1	Experiment 2	Experiment 3	Experiment 1	Experiment 2	Experiment 3	Experiment 1	Experiment 2	Experiment 3	Experiment 1	Experiment 2	Experiment 3	Experiment 1	Experiment 2	Experiment 3	Experiment 1	Experiment 2	Experiment 3
Bortezomib 0 nM	100	100	100	95.2475	92.9721	88.0707	90.8911	92.1253	90.4271	78.2178	91.7866	83.947	59.2079	83.9119	63.1812	22.3762	37.1719	16.7894
Bortezomib 1 nM	113.663	113.802	113.255	109.109	100.339	100.589	95.6436	101.27	100.442	92.4753	102.371	89.6907	76.8317	88.9924	60.8247	22.9703	29.3819	16.6421
Bortezomib 2 nM	102.376	111.6	114.58	98.8119	100.677	101.473	97.8218	103.472	97.0545	92.0792	105.335	90.5744	58.6139	89.0771	64.6539	20.198	30.3133	15.9057
Bortezomib 4 nM	105.545	111.008	111.193	99.4059	96.4437	94.9926	93.8614	96.5284	89.3962	81.3861	95.4276	85.567	41.5842	81.3717	58.9102	7.32673	20.6605	9.13107
Bortezomib 8 nM	93.4654	91.2786	91.1635	77.6238	47.4174	52.8719	63.9604	37.4259	48.8954	48.5149	21.5072	21.944	9.90099	5.84251	3.53461	0	0.592718	0
Bortezomib 16 nM	52.4753	22.4386	25.3314	24.1584	8.55207	6.18557	14.0594	6.77392	2.35641	1.78218	4.06435	0	0	0.677392	0	0	0	0
Bortezomib 32 nM	33.4654	13.8865	16.4948	17.4257	8.4674	8.3947	5.94059	6.26588	1.1782	0	3.72566	0	0	1.27011	0	0	0.931414	0
Bortezomib 64 nM	28.9109	9.90686	12.5184	22.1782	7.45131	8.9838	18.6139	7.19729	8.10015	16.4356	6.60457	7.65832	13.2673	5.67316	6.62739	13.8614	5.67316	6.77467
		sLCL 421 shLuc MTT assay raw data
		Reading = percentage of viability

## Sheet: 421 shBHRF1 MTT
	Venetoclax 0 uM			Venetoclax 1.25 uM			Venetoclax 2.5 uM			Venetoclax 5 uM			Venetoclax 10 uM			Venetoclax 20 uM
	Experiment 1	Experiment 2	Experiment 3	Experiment 1	Experiment 2	Experiment 3	Experiment 1	Experiment 2	Experiment 3	Experiment 1	Experiment 2	Experiment 3	Experiment 1	Experiment 2	Experiment 3	Experiment 1	Experiment 2	Experiment 3
Bortezomib 0 nM	100	100	100	87.5592	82.6984	94.0187	81.2796	78.0952	94.2056	82.9384	67.9365	76.6355	60.6635	50.9524	61.3084	15.0474	50.9524	16.4486
Bortezomib 1 nM	103.791	104.762	108.411	97.5118	90.1587	98.6916	99.0521	87.1429	96.8224	95.4976	75.7143	91.4019	75.3555	53.3333	71.9626	18.128	53.3333	21.3084
Bortezomib 2 nM	112.085	105.873	106.542	99.0521	96.6667	100.561	101.896	88.8889	96.8224	92.4171	79.6825	87.6636	73.5782	52.5397	66.9159	16.8246	52.5397	23.1776
Bortezomib 4 nM	107.109	104.603	108.785	98.1043	85.2381	91.7757	95.7346	78.4127	87.8505	92.654	68.5714	78.6916	59.0047	46.5079	58.3178	12.2038	46.5079	14.9533
Bortezomib 8 nM	93.7204	94.2857	88.785	77.8436	68.8889	55.3271	70.2607	62.3809	55.3271	44.1943	47.6191	27.4766	13.0332	23.6508	4.29907	0	23.6508	0
Bortezomib 16 nM	34.4787	50.9524	30.8411	9.12322	19.3651	21.6822	5.80569	13.1746	7.47663	0.592417	6.19048	1.68224	0	0	0	0	0	0
Bortezomib 32 nM	19.5498	25.3968	22.6168	9.36019	14.7619	13.271	4.14692	8.57143	6.72897	0.236967	3.49206	0.934579	0	0.31746	0	0	0.31746	0
Bortezomib 64 nM	13.981	17.3016	15.1402	10.1896	14.2857	12.7103	8.17536	13.4921	11.4019	7.109	11.5873	9.90654	6.16114	10.3175	8.03738	6.63507	10.3175	9.3458
		sLCL 421 shBHRF1 MTT assay raw data
		Reading = percentage of viability

## Sheet: 421 shEBNA3C MTT
	Venetoclax 0 uM			Venetoclax 1.25 uM			Venetoclax 2.5 uM			Venetoclax 5 uM			Venetoclax 10 uM			Venetoclax 20 uM
	Experiment 1	Experiment 2	Experiment 3	Experiment 1	Experiment 2	Experiment 3	Experiment 1	Experiment 2	Experiment 3	Experiment 1	Experiment 2	Experiment 3	Experiment 1	Experiment 2	Experiment 3	Experiment 1	Experiment 2	Experiment 3
Bortezomib 0 nM	100	100	100	83.964	85.051	88.796	80	82.5595	89.1304	70.8108	72.4802	77.592	49.009	47.4519	59.1973	16.9369	8.04077	13.8796
Bortezomib 1 nM	114.775	109.74	112.709	92.2523	99.094	92.9766	91.8919	99.094	88.6288	79.8198	84.7112	85.7859	57.6577	50.2831	63.8796	21.2613	11.8913	14.5485
Bortezomib 2 nM	104.324	116.195	110.535	92.2523	103.171	96.8227	87.9279	98.0747	93.9799	78.5586	89.4677	82.9432	51.8919	53.5674	58.3612	18.5586	8.15402	14.5485
Bortezomib 4 nM	107.928	112.571	103.846	86.6667	91.7327	89.7993	82.8829	90.6002	86.6221	72.6126	86.7497	77.0903	41.982	45.6399	55.5184	10.991	6.00227	8.02676
Bortezomib 8 nM	99.0991	74.8584	87.7926	80.5405	42.0159	51.505	71.7117	29.4451	41.806	56.3964	16.5345	21.7391	25.045	6.68177	1.83946	0.36036	4.07701	0
Bortezomib 16 nM	64.1441	22.0838	27.592	25.9459	9.06002	9.699	17.6577	8.38052	7.19064	6.12613	5.88901	0.83612	0	1.359	0	0	0.226501	0
Bortezomib 32 nM	33.8739	11.5515	19.0635	15.3153	6.90827	12.3746	7.02703	5.66251	5.85284	0.54054	4.75651	1.00334	0	3.73726	0	0	2.94451	0
Bortezomib 64 nM	27.7477	8.83352	12.2074	18.9189	7.13477	10.3679	16.3964	6.56852	10.0334	13.1532	7.02152	9.86622	9.36937	6.79502	7.69231	9.00901	5.77576	7.52508
		sLCL 421 shEBNA3C MTT assay raw data
		Reading = percentage of viability

## Sheet: 421 shLMP1 MTT
	Venetoclax 0 uM			Venetoclax 1.25 uM			Venetoclax 2.5 uM			Venetoclax 5 uM			Venetoclax 10 uM			Venetoclax 20 uM
	Experiment 1	Experiment 2	Experiment 3	Experiment 1	Experiment 2	Experiment 3	Experiment 1	Experiment 2	Experiment 3	Experiment 1	Experiment 2	Experiment 3	Experiment 1	Experiment 2	Experiment 3	Experiment 1	Experiment 2	Experiment 3
Bortezomib 0 nM	100	100	100	84.0442	100	83.6288	76.7772	92.0738	82.3775	68.4044	79.8046	80.1877	50.237	43.6482	56.83	15.3239	7.16612	12.9301
Bortezomib 1 nM	110.269	110.098	107.403	100.316	107.492	91.5537	93.9968	107.166	92.805	82.9384	96.0912	91.1366	55.4502	49.5114	58.6027	19.4313	6.51466	13.9729
Bortezomib 2 nM	111.374	110.858	113.243	92.4171	105.103	92.2836	93.8389	98.8056	91.658	84.2022	94.0282	90.6152	62.5592	44.734	59.854	21.643	6.73181	17.1012
Bortezomib 4 nM	105.213	112.704	102.92	88.6256	100.76	92.1793	88.4676	99.4571	87.9041	77.8831	87.1878	81.9604	53.5545	37.5679	51.3034	15.4818	0.108578	7.40355
Bortezomib 8 nM	98.7362	90.5537	74.4526	80.8847	42.2367	34.4108	72.9858	31.9218	22.4192	58.7678	12.3779	11.4703	29.6998	0.43431	4.27529	2.05371	0	2.50261
Bortezomib 16 nM	61.6114	20.9555	18.7695	24.1706	8.57763	7.92492	14.8499	5.53746	6.88217	4.42338	1.52009	3.54536	0	0	0.312826	0	0	0.417101
Bortezomib 32 nM	33.0174	13.5722	13.1387	13.5861	8.2519	8.4463	5.52923	4.88599	6.88217	0	1.52009	4.37956	0	0	2.60688	0	0	2.39833
Bortezomib 64 nM	26.0663	10.3149	8.96767	17.5356	8.79479	6.98644	13.5861	7.60043	7.40355	10.4265	6.2975	6.88217	9.63665	5.75461	6.46507	9.00474	5.64604	6.88217
		sLCL 421 shLMP1 MTT assay raw data
		Reading = percentage of viability

## Sheet: 421 shNOXA MTT
	Venetoclax 0 uM			Venetoclax 1.25 uM			Venetoclax 2.5 uM			Venetoclax 5 uM			Venetoclax 10 uM			Venetoclax 20 uM
	Experiment 1	Experiment 2	Experiment 3	Experiment 1	Experiment 2	Experiment 3	Experiment 1	Experiment 2	Experiment 3	Experiment 1	Experiment 2	Experiment 3	Experiment 1	Experiment 2	Experiment 3	Experiment 1	Experiment 2	Experiment 3
Bortezomib 0 nM	100	100	100	77.8662	90.5316	101.31	72.4522	87.5415	99.8544	67.8344	84.5515	93.1587	50.6369	72.4253	76.2737	17.9936	37.3754	31.2955
Bortezomib 1 nM	105.255	108.804	111.063	90.7643	99.3355	100.873	91.879	96.0133	106.841	79.6178	89.2027	98.2533	52.0701	78.4053	81.9505	20.3822	31.2292	37.8457
Bortezomib 2 nM	99.8408	112.459	105.386	85.828	99.5017	107.424	83.121	100	108.588	72.293	93.5216	98.2533	50.6369	68.6047	80.4949	19.1083	31.8937	31.8777
Bortezomib 4 nM	97.1338	102.658	106.696	81.5287	96.3455	101.456	74.0446	92.3588	100.146	66.0828	90.6977	98.2533	32.9618	61.9601	71.7613	6.36943	27.2425	24.163
Bortezomib 8 nM	92.1975	98.3389	92.5764	73.4077	88.3721	83.2605	62.2612	86.711	79.7671	46.8153	71.7608	67.9767	17.6752	39.2027	30.2766	0.159236	9.46844	2.18341
Bortezomib 16 nM	52.2293	72.4253	51.3828	22.1338	40.3655	39.3013	15.7643	29.9003	14.1194	6.52866	17.1096	6.2591	0.477707	5.1495	0	0	0.830565	0
Bortezomib 32 nM	30.2548	45.5149	30.7132	16.879	24.5847	11.6448	9.55414	16.113	7.27802	2.2293	7.30897	3.05677	0	1.3289	0.291121	0	1.3289	0.291121
Bortezomib 64 nM	25.3185	33.2226	22.1252	21.0191	20.2658	10.3348	18.6306	18.2724	9.31587	15.4459	15.2824	8.73362	12.7388	13.9535	8.15138	13.535	13.4551	7.56914
		sLCL 421 shNOXA MTT assay raw data
		Reading = percentage of viability

## Sheet: 381 parental MTT
	Venetoclax 0 uM			Venetoclax 1.25 uM			Venetoclax 2.5 uM			Venetoclax 5 uM			Venetoclax 10 uM			Venetoclax 20 uM
	Experiment 1	Experiment 2	Experiment 3	Experiment 1	Experiment 2	Experiment 3	Experiment 1	Experiment 2	Experiment 3	Experiment 1	Experiment 2	Experiment 3	Experiment 1	Experiment 2	Experiment 3	Experiment 1	Experiment 2	Experiment 3
Bortezomib 0 nM	100	100	100	94.0233	91.0663	79.0894	80.9038	84.5821	71.1636	69.6793	70.317	55.1433	63.5568	61.8156	46.8803	51.7493	39.6254	32.5464
Bortezomib 1 nM	94.898	101.297	109.444	82.5073	88.0403	83.3052	77.551	84.2939	72.0067	73.4694	73.1988	62.7319	67.93	67.5793	55.8179	60.0583	41.2104	40.9781
Bortezomib 2 nM	89.067	94.8127	100.843	78.863	81.8444	74.8735	71.4286	75.2161	67.7909	71.4286	64.2651	55.9865	62.3907	58.2133	52.1079	58.1633	38.1844	41.484
Bortezomib 4 nM	82.6531	91.2104	107.42	69.0962	75.7925	74.8735	63.5568	61.3833	65.0927	57.5802	55.4755	51.602	50.7289	47.8386	41.484	47.0846	26.9453	31.1973
Bortezomib 8 nM	80.6122	87.0317	94.941	66.9096	73.9193	62.0573	58.0175	63.1124	51.4334	49.7084	48.2709	37.0995	43.586	39.049	24.7892	23.6152	6.62824	0
Bortezomib 16 nM	63.4111	74.6398	52.9511	39.5044	51.0086	16.6948	28.2799	35.3026	6.07083	13.1195	19.0202	0	0	0	0	0	0	0
Bortezomib 32 nM	38.6297	51.0086	26.3069	12.828	23.6311	5.56492	1.45773	4.89914	0	0	0	0	0	0	0	0	0	0
Bortezomib 64 nM	34.9854	45.1009	23.6088	12.2449	21.4697	7.4199	2.04082	7.3487	1.0118	0	0	0	0	0	0	0	0	0
		sLCL 381 parental MTT assay raw data
		Reading = percentage of viability

## Sheet: 381 shLuc MTT
	Venetoclax 0 uM			Venetoclax 1.25 uM			Venetoclax 2.5 uM			Venetoclax 5 uM			Venetoclax 10 uM			Venetoclax 20 uM
	Experiment 1	Experiment 2	Experiment 3	Experiment 1	Experiment 2	Experiment 3	Experiment 1	Experiment 2	Experiment 3	Experiment 1	Experiment 2	Experiment 3	Experiment 1	Experiment 2	Experiment 3	Experiment 1	Experiment 2	Experiment 3
Bortezomib 0 nM	100	100	100	94.844	96.5723	78.5714	86.4315	82.2653	64.2857	77.4763	71.0879	49.0079	66.4858	61.997	36.9048	47.6255	51.7139	23.2143
Bortezomib 1 nM	104.478	100.894	95.6349	95.3867	88.9717	78.7698	88.4668	77.7943	66.2698	79.9186	72.2802	55.9524	75.0339	63.7854	48.2143	39.0773	49.6274	43.254
Bortezomib 2 nM	96.2008	98.2116	96.627	88.8738	84.0537	79.3651	78.5617	74.6647	65.4762	73.8127	61.4009	53.5714	69.3351	57.228	48.0159	43.6906	51.8629	39.8809
Bortezomib 4 nM	92.8087	90.9091	87.8968	80.0543	76.9001	70.4365	74.3555	62.8912	57.7381	66.2144	53.3532	43.8492	58.3446	47.541	35.1191	34.057	39.3443	27.9762
Bortezomib 8 nM	86.4315	87.9285	82.5397	68.3854	73.6215	60.5159	64.4505	61.2519	46.627	51.6961	43.3681	33.9286	43.962	38.8972	21.0317	15.1967	24.4411	1.98413
Bortezomib 16 nM	57.5305	73.0253	58.7302	32.1574	46.3487	26.3889	21.5739	27.7198	12.8968	5.83446	9.09091	0	0	0	0	0	0	0
Bortezomib 32 nM	35.0068	42.623	35.3175	10.4478	13.5618	9.3254	1.22117	0	0	0	0	0	0	0	0	0	0	0
Bortezomib 64 nM	28.7653	33.234	31.3492	10.4478	11.1774	9.72222	1.76391	1.34128	0	0	0	0	0	0	0	0	0	0
		sLCL 381 shLuc MTT assay raw data
		Reading = percentage of viability

## Sheet: 381 shBHRF1 MTT
	Venetoclax 0 uM			Venetoclax 1.25 uM			Venetoclax 2.5 uM			Venetoclax 5 uM			Venetoclax 10 uM			Venetoclax 20 uM
	Experiment 1	Experiment 2	Experiment 3	Experiment 1	Experiment 2	Experiment 3	Experiment 1	Experiment 2	Experiment 3	Experiment 1	Experiment 2	Experiment 3	Experiment 1	Experiment 2	Experiment 3	Experiment 1	Experiment 2	Experiment 3
Bortezomib 0 nM	100	100	100	99.8689	97.8182	103.376	101.573	101.818	101.986	95.806	95.4545	102.88	87.287	73	92.0556	36.0419	11.5455	36.0477
Bortezomib 1 nM	105.111	109.818	110.03	103.276	111.546	105.561	104.849	107.909	108.441	104.194	105.182	109.732	95.9371	81.5455	98.8083	37.6147	11.8182	36.3456
Bortezomib 2 nM	106.815	114.364	110.328	103.145	112.454	109.93	103.932	107.636	109.93	101.966	104	112.413	95.4128	78.3636	97.3188	37.0904	13.3636	33.7636
Bortezomib 4 nM	101.835	106.636	112.413	99.2136	103.636	102.681	95.0197	101.546	106.157	95.9371	98.9091	102.383	83.2241	75.4545	92.0556	20.1835	4.18182	26.9116
Bortezomib 8 nM	83.7484	97.0909	100	58.0603	84.9091	81.1321	52.2936	80	76.564	36.0419	59.8182	63.6544	12.9751	12.1818	24.9255	0	0	2.28401
Bortezomib 16 nM	36.173	51.2727	45.0844	12.9751	17.5454	15.3923	8.78113	12.0909	11.8173	2.22805	3.54546	6.25621	0	0	2.68123	0	0	0.496524
Bortezomib 32 nM	22.4115	28	22.2443	10.3539	8	10.1291	4.98034	3.27273	7.05065	0.393185	0	4.27011	0	0	1.58888	0	0	1.19166
Bortezomib 64 nM	16.6448	19.1818	13.6048	10.3539	8.45454	7.64647	9.17431	6.27273	7.34856	7.8637	4.54545	6.95134	5.37353	2.36364	5.06455	5.76671	1.63636	5.66038
		sLCL 381 shBHRF1 MTT assay raw data
		Reading = percentage of viability

## Sheet: 381 shEBNA3C MTT
	Venetoclax 0 uM			Venetoclax 1.25 uM			Venetoclax 2.5 uM			Venetoclax 5 uM			Venetoclax 10 uM			Venetoclax 20 uM
	Experiment 1	Experiment 2	Experiment 3	Experiment 1	Experiment 2	Experiment 3	Experiment 1	Experiment 2	Experiment 3	Experiment 1	Experiment 2	Experiment 3	Experiment 1	Experiment 2	Experiment 3	Experiment 1	Experiment 2	Experiment 3
Bortezomib 0 nM	100	100	100	76.6839	80.6818	82.2917	61.658	74.2424	65.8854	45.0777	54.7349	45.8333	27.9793	42.9924	34.375	4.92228	21.5909	16.6667
Bortezomib 1 nM	101.295	101.515	104.167	76.6839	86.9318	89.3229	61.9171	75.3788	75	52.0725	64.3939	58.3333	38.342	55.303	46.875	20.9845	39.0151	37.2396
Bortezomib 2 nM	97.6684	94.697	105.469	72.5389	80.4924	84.6354	60.8808	73.1061	69.2708	50.5181	64.7727	55.2083	37.5648	55.6818	42.9688	20.7254	44.5076	36.9792
Bortezomib 4 nM	94.0414	95.0758	94.2708	72.0207	80.6818	72.9167	56.7358	68.5606	57.5521	43.2642	57.7651	43.75	27.2021	50.3788	33.8542	6.73575	31.0606	28.6458
Bortezomib 8 nM	85.4922	89.2045	86.9792	60.8808	75.5682	63.0208	46.3731	62.1212	46.0938	31.0881	48.4849	29.4271	13.7306	35.9849	14.0625	0	14.5833	0
Bortezomib 16 nM	63.9896	66.0985	54.9479	35.2332	41.8561	20.8333	23.3161	29.9242	26.0417	9.06736	11.7424	0	0	0	0	0	0	0
Bortezomib 32 nM	44.0414	45.0758	31.5104	17.0984	21.0227	8.33333	1.03627	5.11364	0	0	0	0	0	0	0	0	0	0
Bortezomib 64 nM	41.4508	39.7727	30.7292	15.544	17.9924	11.1979	2.07254	4.35606	0	0	0	0	0	0	0	0	0	0
		sLCL 381 shEBNA3C MTT assay raw data
		Reading = percentage of viability

[truncated: 2 more sheets: 381 shLMP1 MTT, 381 shNOXA MTT]
