# Supplementary material for: Combination of bortezomib and venetoclax targets the pro-survival function of LMP-1 and EBNA-3C of Epstein-Barr virus in spontaneous lymphoblastoid cell lines
Source: PLoS Pathog. 2024 Sep 26;20(9):e1012250. doi: 10.1371/journal.ppat.1012250 (PMC11481030; doi:10.1371/journal.ppat.1012250)
Supplement: S3 Data — (XLSX) [file ppat.1012250.s014.xlsx]

## Sheet: Panel a
	381 parental			381 shLuc			381 shBHRF1			381 shE3C			381 shLMP1			381 shNOXA
	Experiment 1	Experiment 2	Experiment 3	Experiment 1	Experiment 2	Experiment 3	Experiment 1	Experiment 2	Experiment 3	Experiment 1	Experiment 2	Experiment 3	Experiment 1	Experiment 2	Experiment 3	Experiment 1	Experiment 2	Experiment 3
BTZ (10 nM)	0.504132	0.132353	0.573248	0.825688	0.452381	0.565934	0.215938	0.0619266	0.154321	0.324627	-0.0833333	0.280702	0.333333	0.112219	0.173228	0.133531	0.154229	-0.0362694
VTX (5 uM)	0.632231	0.235294	0.426752	0.807339	0.281746	0.291209	0.246787	0.0573395	0.222222	0.16791	0.149123	0.289474	0.704082	0.0972569	0.19685	0.231454	0.144279	0.101036
BTZ/VTX	2.09917	2.14338	2.57962	2.3578	2.34127	2.51648	0.858612	0.527523	0.740741	1.10448	0.423246	0.640351	1.56122	0.600997	1.25197	0.587537	0.310945	0.292746

## Sheet: Panel b
	381 parental			381 shLuc			381 shBHRF1			381 shE3C			381 shLMP1			381 shNOXA
	Experiment 1	Experiment 2	Experiment 3	Experiment 1	Experiment 2	Experiment 3	Experiment 1	Experiment 2	Experiment 3	Experiment 1	Experiment 2	Experiment 3	Experiment 1	Experiment 2	Experiment 3	Experiment 1	Experiment 2	Experiment 3
BTZ (10 nM)	0.0691824	0.509346	0.660027	0.258064	0.585526	-0.195343	0.454183	0.0691244	0.217391	0.254098	0.382353	0.529018	0.0607477	0.174603	0.369369	0.087108	0.0613208	0.0837321
VTX (5 uM)	0.811321	0.911215	0.270916	0.846774	0.605263	0.461837	0.713147	0.258064	0.453416	0.811475	0.0882353	0.796875	0.303738	0.21164	0.333333	0.191638	0.330189	0.069378
BTZ/VTX	2.38994	2.59346	2.4263	2.08065	3.09211	2.26003	1.56175	1.19355	0.850932	1.4918	0.955882	1.25446	0.752336	1.01058	0.90991	0.599303	0.84434	0.610048
