# Supplementary material for: Combination of bortezomib and venetoclax targets the pro-survival function of LMP-1 and EBNA-3C of Epstein-Barr virus in spontaneous lymphoblastoid cell lines
Source: PLoS Pathog. 2024 Sep 26;20(9):e1012250. doi: 10.1371/journal.ppat.1012250 (PMC11481030; doi:10.1371/journal.ppat.1012250)
Supplement: S4 Data — (XLSX) [file ppat.1012250.s015.xlsx]

## Sheet: 381 parental
	Untreated			Bortezomib			Venetoclax			Combination
	Experiment 1	Experiment 2	Experiment 3	Experiment 1	Experiment 2	Experiment 3	Experiment 1	Experiment 2	Experiment 3	Experiment 1	Experiment 2	Experiment 3
G1	55.81	58.59	57.2	68.63	66.41	64.73	72.99	64.22	63.14	78.97	76.83	77.78
S	38.2	35.09	36.92	25.55	29.63	31.99	23.49	29.93	31.89	17.59	19.08	17.47
G2	6	6.32	5.88	5.82	3.96	3.28	3.52	5.85	4.97	3.43	4.09	4.75
		sLCL 381 parental cell cycle analysis raw data
		Reading = percentage of cell population

## Sheet: 381 shLuc
	Untreated			Bortezomib			Venetoclax			Combination
	Experiment 1	Experiment 2	Experiment 3	Experiment 1	Experiment 2	Experiment 3	Experiment 1	Experiment 2	Experiment 3	Experiment 1	Experiment 2	Experiment 3
G1	57.5	56.55	59.18	67.8	63.81	70.16	73.46	66.94	62.56	78.12	76.31	75.23
S	38.74	38.81	36.34	27.58	32.24	25.79	22.56	28.13	32.84	17.96	19.27	20.61
G2	3.76	4.64	4.48	4.61	3.95	4.05	3.99	4.93	4.6	3.92	4.42	4.16
		sLCL 381 shLuc cell cycle analysis raw data
		Reading = percentage of cell population

## Sheet: 381 shBHRF1
	Untreated			Bortezomib			Venetoclax			Combination
	Experiment 1	Experiment 2	Experiment 3	Experiment 1	Experiment 2	Experiment 3	Experiment 1	Experiment 2	Experiment 3	Experiment 1	Experiment 2	Experiment 3
G1	56.35	57.12	56.76	58.5	59.08	60.57	61.58	58.05	57.31	63.61	61.72	60.17
S	36.56	36.63	37.93	33.73	34.58	35.03	34.19	35.21	37.5	28.58	32.12	34.32
G2	7.09	6.25	5.31	7.77	6.34	4.4	4.23	6.74	5.19	7.81	6.16	5.51
		sLCL 381 shBHRF1 cell cycle analysis raw data
		Reading = percentage of cell population

## Sheet: 381 shEBNA3C
	Untreated			Bortezomib			Venetoclax			Combination
	Experiment 1	Experiment 2	Experiment 3	Experiment 1	Experiment 2	Experiment 3	Experiment 1	Experiment 2	Experiment 3	Experiment 1	Experiment 2	Experiment 3
G1	64.37	66.74	67.83	66.35	68.75	64.2	63.72	69.21	68.88	68.21	70.16	69.3
S	28.43	25.1	23.71	24.11	22.78	27.74	27.99	21.84	22.33	25.01	23.85	24.09
G2	7.2	8.16	8.46	9.53	8.47	8.06	8.29	8.95	8.79	6.78	5.99	6.61
		sLCL 381 shEBNA3C cell cycle analysis raw data
		Reading = percentage of cell population

## Sheet: 381 shLMP1
	Untreated			Bortezomib			Venetoclax			Combination
	Experiment 1	Experiment 2	Experiment 3	Experiment 1	Experiment 2	Experiment 3	Experiment 1	Experiment 2	Experiment 3	Experiment 1	Experiment 2	Experiment 3
G1	64.7	66.87	66.61	69.48	67.44	67.97	65.49	68.98	68.81	69.03	69.6	68.99
S	28.97	27.55	26.51	24.1	26.75	26.05	28.21	25.89	24.97	24.68	24.41	24.75
G2	6.34	5.58	6.88	6.42	5.81	5.98	6.31	5.13	6.22	6.3	5.99	6.26
		sLCL 381 shLMP1 cell cycle analysis raw data
		Reading = percentage of cell population

## Sheet: 381 shNOXA
	Untreated			Bortezomib			Venetoclax			Combination
	Experiment 1	Experiment 2	Experiment 3	Experiment 1	Experiment 2	Experiment 3	Experiment 1	Experiment 2	Experiment 3	Experiment 1	Experiment 2	Experiment 3
G1	69.98	67.62	65.58	72.05	68.13	65.93	66.24	68.32	66.38	70.06	69.93	68.89
S	23.66	24.78	25.93	19.45	25.01	26.52	27.96	24.9	26.43	23.62	23.64	24.06
G2	6.36	7.6	8.49	8.5	6.86	7.55	5.8	6.78	7.19	6.32	6.43	7.05
		sLCL 381 shNOXA cell cycle analysis raw data
		Reading = percentage of cell population

## Sheet: 421 parental
	Untreated			Bortezomib			Venetoclax			Combination
	Experiment 1	Experiment 2	Experiment 3	Experiment 1	Experiment 2	Experiment 3	Experiment 1	Experiment 2	Experiment 3	Experiment 1	Experiment 2	Experiment 3
G1	56.24	58.48	60.73	69.35	65.91	63.27	70.89	66.92	62.44	78.74	75.17	73.33
S	39.26	37.47	35.38	26.3	29.93	32.75	25.66	29.05	33.3	17.87	21.25	22.83
G2	4.5	4.05	3.89	4.35	4.16	3.98	3.45	4.03	4.26	3.39	3.68	3.84
		sLCL 421 parental cell cycle analysis raw data
		Reading = percentage of cell population

## Sheet: 421 shLuc
	Untreated			Bortezomib			Venetoclax			Combination
	Experiment 1	Experiment 2	Experiment 3	Experiment 1	Experiment 2	Experiment 3	Experiment 1	Experiment 2	Experiment 3	Experiment 1	Experiment 2	Experiment 3
G1	53.84	61.75	58.93	69.67	66.14	64.84	71.34	67.49	64.43	78.96	73.85	81.33
S	42.07	33.26	37.35	25.2	30.1	30.87	24.71	27.47	31.19	17.4	21.44	13.41
G2	4.08	4.99	3.72	5.13	3.76	4.29	3.95	5.04	4.38	3.63	4.71	5.26
		sLCL 421 shLuc cell cycle analysis raw data
		Reading = percentage of cell population

## Sheet: 421 shBHRF1
	Untreated			Bortezomib			Venetoclax			Combination
	Experiment 1	Experiment 2	Experiment 3	Experiment 1	Experiment 2	Experiment 3	Experiment 1	Experiment 2	Experiment 3	Experiment 1	Experiment 2	Experiment 3
G1	56	56.84	57.1	60.95	57.37	58.85	60.17	57.87	58.09	63.33	61.54	61.62
S	36.58	36.88	35.85	30.65	35.17	33.87	31.96	34.1	34.6	28.32	30.47	30.7
G2	7.42	6.28	7.05	8.39	7.46	7.28	7.86	8.03	7.31	8.35	7.99	7.68
		sLCL 421 shBHRF1 cell cycle analysis raw data
		Reading = percentage of cell population

## Sheet: 421 shEBNA3C
	Untreated			Bortezomib			Venetoclax			Combination
	Experiment 1	Experiment 2	Experiment 3	Experiment 1	Experiment 2	Experiment 3	Experiment 1	Experiment 2	Experiment 3	Experiment 1	Experiment 2	Experiment 3
G1	63.71	58.33	60.25	64.14	58.92	61.76	62.1	60.11	59.14	64.18	59.6	60.09
S	28.93	30.25	30.68	25.52	29.81	31	29.25	32.98	30.93	32.11	35.83	34.81
G2	7.36	9.5	9.07	10.33	8.43	7.24	8.65	7.88	9.93	3.71	4.08	5.1
		sLCL 421 shEBNA3C cell cycle analysis raw data
		Reading = percentage of cell population

[truncated: 2 more sheets: 421 shLMP1, 421 shNOXA]
