# Supplementary material for: Combination of bortezomib and venetoclax targets the pro-survival function of LMP-1 and EBNA-3C of Epstein-Barr virus in spontaneous lymphoblastoid cell lines
Source: PLoS Pathog. 2024 Sep 26;20(9):e1012250. doi: 10.1371/journal.ppat.1012250 (PMC11481030; doi:10.1371/journal.ppat.1012250)
Supplement: S5 Data — (XLSX) [file ppat.1012250.s016.xlsx]

## Sheet: Panel a
	Vehicle	Bortezomib	Venetoclax	Combination
Mice 1	407.568	306.685	292.059	42.7856
Mice 2	394.945	137.674	125.84	23.727
Mice 3	252.372	114.633	113.099	21.4018
Mice 4	193.294	95.2158	110.642	14.6802
Mice 5	180.884	78.9893	83.7353	12.0312
Mice 6	150.178	63.5701	54.2046	0
		Reading = tumor volume (mm3)

## Sheet: Panel b
	Vehicle	Bortezomib	Venetoclax	Combination
Mice 1	185.1	142.2	134.2	11.1
Mice 2	135.8	86.5	91	13.3
Mice 3	97.8	78.8	52	9.5
Mice 4	59.5	59.7	60	7.8
Mice 5	54.4	28	53	6.4
Mice 6	41.8	31	38.4	0
		Reading = tumor mass (mg)

## Sheet: Panel c
Day	Vehicle						Bortezomib						Venetoclax						Combination
	Mice 1	Mice 2	Mice 3	Mice 4	Mice 5	Mice 6	Mice 1	Mice 2	Mice 3	Mice 4	Mice 5	Mice 6	Mice 1	Mice 2	Mice 3	Mice 4	Mice 5	Mice 6	Mice 1	Mice 2	Mice 3	Mice 4	Mice 5	Mice 6
1	39.4084	70.6097	41.5335	59.1435	32.4514	51.7319	57.3956	60.2023	57.3873	40.3074	51.5101	50.2019	36.6531	50.9042	37.7219	52.1871	68.6604	33.1977	34.4123	72.3567	35.392	49.1834	60.5114	60.2055
4	57.1459	82.5035	62.3518	64.4356	55.1936	61.5747	73.3543	73.2528	61.4135	60.6135	64.8184	59.7308	45.9936	57.4783	42.2478	58.4919	84.007	37.9945	43.7532	83.824	42.295	65.3184	65.9834	69.4943
8	82.3936	93.1184	71.7995	77.6448	62.0598	71.4432	85.1929	83.7238	65.8327	76.5275	79.372	71.2698	52.1816	66.1984	46.0286	70.7296	100.777	46.8748	55.6537	99.6737	67.4461	85.0779	79.2608	80.7253
11	107.931	101.397	91.4368	92.4091	70.1024	80.0846	99.0725	89.0794	74.5429	81.5824	108.9	88.1213	58.7924	74.1584	48.8714	76.8577	114.945	54.5164	56.0695	110.337	68.7606	83.1785	65.9172	77.7468
15	144.285	202.164	139.646	110.811	85.9353	88.3524	115.125	80.5649	87.3129	108.526	125.159	90.8334	66.8399	85.4929	59.5214	85.7915	163.773	61.3099	40.7329	112.973	86.7799	64.2816	56.9088	77.7468
18	191.704	208.88	159.825	131.228	95.0513	102.093	122.812	97.1207	73.14	116.354	168.637	85.4042	55.0381	88.556	67.0814	86.3765	186.571	66.1144	31.1402	97.7528	82.8621	55.9358	44.7822	49.3247
22	241.121	242.528	170.933	160.373	113.251	129.319	130.462	115.162	54.3076	102.627	204.362	86.2847	60.2548	100.572	63.1217	89.8091	236.971	81.1087	15.4568	79.8037	61.8743	42.8128	33.538	27.7839
26	308.446	300.479	154.989	191.378	120.988	160.651	122.519	122.626	50.6046	87.6127	277.326	77.1992	68.1204	113.185	57.0305	100.945	284.761	98.4331	7.03043	57.4783	42.5018	31.5395	21.5997	21.7334
30	394.945	407.568	180.884	252.372	150.178	193.294	114.633	137.674	63.5701	95.2158	306.685	78.9893	83.7353	125.84	54.2046	110.642	292.059	113.099	0	42.7856	23.727	21.4018	12.0312	14.6802
	Reading = tumor volume (mm3)

## Sheet: Panel d
Day	Vehicle						Bortezomib						Venetoclax						Combination
	Mice 1	Mice 2	Mice 3	Mice 4	Mice 5	Mice 6	Mice 1	Mice 2	Mice 3	Mice 4	Mice 5	Mice 6	Mice 1	Mice 2	Mice 3	Mice 4	Mice 5	Mice 6	Mice 1	Mice 2	Mice 3	Mice 4	Mice 5	Mice 6
1	18.72	19.27	20.25	19.31	20.84	19.59	19.16	18.9	19.19	20.48	20.21	17.6	18.93	19.15	18.98	17.36	20.81	18.04	20.59	17.96	20.7	20.03	19.1	20.72
4	18.08	18.98	20.67	20.86	21.71	19.17	18.76	18.26	18.58	19.65	19.5	16.56	18.24	18.34	18.74	17.89	19.5	18.54	20.03	18.51	19.07	20.57	19.61	19.92
8	19.13	17.87	19.4	19.93	20.72	18.27	18.75	18.02	17.63	19.73	21.09	17.7	18.88	19.74	18.63	17.66	19.69	19.37	19.67	17.8	19.38	20.9	19.45	19.57
11	19.01	18.32	20.62	20.19	21.5	20.33	18.21	19.36	17.44	19.45	21.44	18.86	20.64	20.63	18.28	16.43	19.01	20.2	19.22	18.22	19.55	20.14	20.46	20.54
15	18.66	19.15	21.23	21.61	20.11	21.67	18.08	20.58	17.13	19.39	21.01	17.42	18.15	20.3	18.52	17.61	18.77	19.31	18.9	17.92	19.74	19.98	19.71	20.14
18	19.99	19.89	20.61	21.05	19.88	20.46	18.78	20.68	17.58	19.43	22.86	16.15	17.22	19.77	18.27	18.91	19.04	18.47	19.22	17.24	19.25	19.74	20.02	20.77
22	18.6	18.66	20.72	21.94	20.79	19.74	18.39	19.49	17.73	19.53	22.97	16.59	18.29	18.63	18.03	19.07	19.39	17.94	18.94	16.49	19.06	19.76	19.29	21.56
26	18.6	18.78	22.11	22.56	21.75	18.71	18.24	18.93	18.08	20.01	23.39	15.94	19.29	17.82	17.78	18.55	19.45	18.26	18.55	16.17	19.37	19.51	20.34	21.22
30	19.02	19.97	22.11	21.34	22.69	19.34	18.56	18.73	18.27	19.7	22.54	16.4	20.33	18.58	17.89	17.73	19.32	17.67	18.4	16.83	19.68	19.26	20.93	20.41
	Reading = weight (g)

## Sheet: Panel e
	Vehicle	Bortezomib	Venetoclax	Combination
Tumor section 1	16	19.6667	22.6667	28
Tumor section 2	14	18	27.3333	33.3333
Tumor section 3	16	17.6667	16.3333	28.3333
Tumor section 4	14.3333	20.3333	24.6667
Tumor section 5	20	14.6667	13.6667
	Reading = number of pH2AX positive cells
